# Supplementary material for: Biodegradable magnesium based metal materials inhibit the growth of cervical cancer cells
Source: Sci Rep. 2024 Sep 2;14:19155. doi: 10.1038/s41598-024-63174-w (PMC11369255; doi:10.1038/s41598-024-63174-w)
Supplement: Supplementary file 1 — Supplementary Information 1. [file 41598_2024_63174_MOESM1_ESM.xlsx]

## Sheet: methods
			Sample Name	Sample concentration	dose
		control	Nacl		200ul	/
		5mMMg2+	Mg2+	5mmol/L	200ul	/
		10mMMg2+	Mg2+	10mmol/L	200ul	/
		15mMMg2+	Mg2+	15mmol/L	200ul	/
		20mMMg2+	Mg2+	20mmol/L	200ul	/

## Sheet: datas
Days after vaccination		8d		time		2023-05-08
1组	number	weight(g)	longmm)	wide(mm)	volume(mm3)
	1	25.02	5.46	4.07	45.2222
	2	22.95	4.77	4.45	47.229
	3	24.57	9.15	5.82	154.966
	4	25.41	5.42	4.3	50.1079
	5	26.41	8.2	6.39	167.412
2组	1	23.39	6.66	6.24	129.662
	2	24.46	6.88	5.99	123.428
	3	26.17	7.62	6.14	143.635
	4	25.36	7.33	6.42	151.058
	5	26.8	6.86	6.47	143.583
3组	1	25.65	7.14	6.34	143.498
	2	25.01
	3	21.78	4.4	3.74	30.7727
	4	28.11	3.55	3.14	17.5008
	5	24.56	8.3	6.1	154.422
4组	1	23.27	3.99	4.52	40.7586
	2	21.58	8.03	5.38	116.212
	3	24.58	7.74	6.04	141.184
	4	24.65	6.84	6.7	153.524
	5	24.45	7.5	5.63	118.863
	6	25.26	6.14	5.74	101.149
	7	24.9	8.93	5.5	135.066
5组	1	22.39	3.25	2.74	12.1998
	2	21.02
	3	20.5
	4	21.27
	5	18.02	5.84	4.63	62.5957
6组	1	20.95	5.95	5.37	85.7898
	2	20.83
	3	18.57	6.24	5.14	82.4292
	4	18.19
	5	21.21	5.81	4.56	60.4054
7组	1	24	5.44	5.43	80.1989
	2	17.39	6.94	5.45	103.068
	3	21.06	6.24	5.94	110.085
	4	23.58	6.41	6.03	116.537
	5
8组	1	26.65	5.05	4.91	60.873
	2	21.01	7.15	5.36	102.708
	3	21.62	6.44	4.57	67.2494
	4	20.9	5.99	4.65	64.7594
	5	21.77	6.32	5.42	92.8294
	6	21.44	6.49	5.06	83.0837
	7	21.19	7.04	5.7	114.365

## Sheet: datas record
treat time		0		time		2023-05-08	treat time		3		time		2023-05-11	day	5		time		2023-05-13		time		7		time		2023-05-15
tumour record							tumour record							tumour record							tumour record
Group	ID	Weight (g)	Length (mm)	Width (mm)	Volume (mm3)		Group	ID	Weight (g)	Length (mm)	Width (mm)	Volume (mm3)		Group	ID	Weight (g)	Length (mm)	Width (mm)	Volume (mm3)	备注	Group	ID	Weight (g)	Length (mm)	Width (mm)	Volume (mm3)
control	1MO1	26.41	8.2	6.39	167.412		control	1MO1	25.1	13.49	8.83	525.9		control	1MO1	24.93	15.42	11.42	1005.51		control	1MO1	25.63	16.47	13.15	1424.02
	1MO2	26.17	7.62	6.14	143.635			1MO2	26.15	10.99	10.2	571.7			1M02	25.85	12.65	10.93	755.615			1MO2	25.93	14.26	12.86	1179.16
	1MO3	24.46	6.88	5.99	123.428			1MO3	23.56	10.66	6.02	193.161			1MO3	22.95	12.6	7.6	363.888			1M03	24.01	12.89	8.57	473.352
	1F01	21.19	7.04	5.7	114.365			1F01	20.45	8.99	6.84	210.301			1F01	20.71	11.87	7.74	355.552			1F01	21.38	13.38	9.81	643.82
	1F02	21.77	6.32	5.42	92.8294			1F02	21.68	11.93	7.45	331.072			1F02	21.54	13.93	9.72	658.042			1F02	20.39	16.95	9.49	763.259
	1F03	21.62	6.44	4.57	67.2494			1F03	20.57	7.09	6.91	169.267			1F03	20.43	8.92	7.98	284.015			1F03	20.41	9.75	9.03	397.512
5mMMg2+	2MO1	24.57	9.15	5.82	154.966		5mMMg2+	2MO1	24.02	12.01	6.65	265.556		5mMMg2+	2M01	23.85	12.56	7.89	390.943		5mMMg2+	2M01	24.92	12.89	9.16	540.772
	2MO2	26.8	6.86	6.47	143.583			2MO2	26.33	9.59	8.11	315.377			2M02	26.35	11.5	8.44	409.593			2M02	27.71	12.91	9.7	607.351
	2MO3	24.45	7.5	5.63	118.863			2MO3	24.16	10.75	6.45	223.613			2MO3	23.39	10.94	7.52	309.331			2M03	24.16	11.24	8.13	371.465
	2FO1	20.95	5.95	5.37	85.7898			2FO1	20.74	7.87	6.1	146.421			2F01	21.18	8.89	7.71	264.229			2F01	20.7	9.72	8.46	347.838
	2FO2	23.58	6.41	6.03	116.537			2FO2	22.42	7.98	7.22	207.992			2F02	22.29	9.55	9.06	391.949			2F02	23.58	10.9	9.96	540.649
	2FO3	20.9	5.98	4.76	67.7462			2FO3	19.87	7.94	6.64	175.036			2F03	18.95	8.19	7.2	212.285			2F03	19.96	9.84	9.32	427.363
10mMMg2+	3MO1	25.36	7.33	6.42	151.058		10mMMg2+	3MO1	24.27	8.9	7.86	274.919		10mMMg2+	3M01	24.23	10.06	8.95	402.916		10mMMg2+	3M01	25.29	11.14	10.05	562.584
	3MO2	24.9	8.93	5.5	135.066			3MO2	23.79	12.6	7.19	325.685			3M02	23.79	13.09	9.03	533.685			3M02	24.86	14.22	9.58	652.53
	3MO3	21.58	8.03	5.38	116.212			3MO3	20.52	10.62	7.06	264.67			3MO3	19.87	12.01	8.41	424.722			3MO3	20.9	13.6	8.84	531.39
	3F01	21.06	6.24	5.94	110.085			3F01	21.45	7.16	6.83	167.003			3F01	21.03	8.54	7.02	210.427			3F01	21.56	10.23	9.86	497.278
	3F02	21.44	6.49	5.06	83.0837			3F02	22.01	6.86	6.52	145.811			3F02	20.95	9.03	7.12	228.885			3F02	21.38	9.53	8.46	341.039
	3F03	18.02	5.84	4.63	62.5957			3F03	18.88	8.66	6.04	157.965			3F03	18.14	9.83	7.12	249.163			3F03	18.15	11.26	7.44	311.641
15mMMg2+	4M01	24.56	8.3	6.1	154.422		15mMMg2+	4M01	23.69	9.94	9.2	420.661		15mMMg2+	4M01	23.73	11.25	10.9	668.306		15mMMg2+	4M01	24.25	12.7	11.25	803.672
	4M02	24.58	7.74	6.04	141.184			4M02	24.17	9.9	8.32	342.651			4M02	22.92	11.51	10.49	633.281			4M02	24.3	12.52	10.68	714.031
	4M03	25.26	6.14	5.74	101.149			4M03	24.35	10.01	7.05	248.761			4M03	24.25	11.6	8.06	376.789			4M03	25.27	12.53	9.08	516.527
	4F01	17.39	6.94	5.45	103.068			4F01	16.68	8.15	5.23	111.463			4F01	16.38	9.49	5.65	151.472			4F01	15.05	9.44	6.22	182.609
	4F02	18.57	6.24	5.14	82.4292			4F02	18.5	8.13	5.16	108.233			4F02	18.05	8.75	5.85	149.723			4F02	18.91	10.31	7.65	301.683
	4F03	21.21	5.81	4.56	60.4054			4F03	21.35	7.46	4.59	78.584			4F03	20.86	8.5	5.29	118.932			4F03	20.73	9.83	8.29	337.779
20mMMg2+	5M01	24.65	6.84	6.7	153.524		20mMMg2+	5M01	24.38	8.73	7.38	237.737		20mMMg2+	5M01	22.14	9.25	8.45	330.237		20mMMg2+	5M01	23.7	11.12	9.3	480.884
	5M02	25.65	7.14	6.34	143.498			5M02	25.77	7.63	6.71	171.767			5M02	24.26	9.73	9.27	418.064			5M02	24.35	11.17	10.49	614.574
	5M03	23.39	6.66	6.24	129.662			5M03	22.94	9.13	8.77	351.107			5M03	21.99	9.52	8.79	367.777			5M03	22.81	10.76	10.29	569.656
	5F01	21.01	7.15	5.36	102.708			5F01	21.54	7.43	5.74	122.4			5F01	21.14	9.81	7.12	248.656			5F01	20.95	10.94	8.16	364.223
	5F02	24	5.44	5.43	80.1989			5F02	23.23	6.97	5.67	112.039			5F02	22.78	7.91	6.03	143.807			5F02	23.68	8.16	6.86	192.003
	5F03	26.65	5.05	4.91	60.873			5F03	25.69	6.29	5.75	103.982			5F03	25.15	9.96	9.87	485.136			5F03	25.42	9.89	9.51	447.226

## Sheet: volume
day	control										day	5mMMg2+
	1M01	1M02	1M03	1F01	1F02	1F03	AVE	SEM	Mean±SEM	P值		2M01	2M02	2M03	2F01	2F02	2F03	AVE	SEM	Mean±SEM	P值
0	167.412	143.635	123.428	114.365	92.8294	67.2494	91.4812	4.85661	91.5±4.86		0	154.966	143.583	118.863	85.7898	116.537	67.7462	90.0242	4.96682	90.0±5.0	0.430533
3	525.9	571.7	193.161	210.301	331.072	169.267	236.88	9.17134	236.9±9.2		3	265.556	315.377	223.613	146.421	207.992	175.036	176.483	5.55076	176.5±5.6	0.0966778
5	1005.51	755.615	363.888	355.552	658.042	284.015	432.536	14.0905	432.5±14.1		5	390.943	409.593	309.331	264.229	391.949	212.285	289.488	9.61546	289.5±9.6	0.0470292
7	1424.02	1179.16	473.352	643.82	763.259	397.512	601.53	13.6567	601.5±13.7		7	540.772	607.351	371.465	347.838	540.649	427.363	438.617	9.84361	438.6±9.8	0.0483508
day	10mMMg2+										day	15mMMg2+
	3M01	3M02	3M03	3F01	3F02	3F03	AVE	SEM	Mean±SEM	P值		4M01	4M02	4M03	4F01	4F02	4F03	AVE	SEM	Mean±SEM	P值
0	151.058	135.066	116.212	110.085	83.0837	62.5957	85.2548	4.88046	85.3±4.9	0.33842	0	154.422	141.184	101.149	103.068	82.4292	60.4054	81.9674	4.61897	82.0±4.6	0.300827
3	274.919	325.685	264.67	167.003	145.811	157.965	156.926	3.26103	156.9±3.3	0.100535	3	420.661	342.651	248.761	111.463	108.233	78.584	99.4267	4.25704	99.4±4.3	0.121082
5	402.916	533.685	424.722	210.427	228.885	249.163	229.492	4.4017	229.5±4.4	0.0578377	5	668.306	633.281	376.789	151.472	149.723	118.932	140.043	4.27819	140.0±4.3	0.0922186
7	562.584	652.53	531.39	497.278	341.039	311.641	383.319	9.989	383.3±10.0	0.0532502	7	803.672	714.031	516.527	182.609	301.683	337.779	274.024	9.01102	274.0±9.0	0.0594721
time	20mMMg2+
	5M01	5M02	5M03	5F01	5F02	5F03	AVE	SEM	Mean±SEM	P值
0	153.524	143.498	129.662	102.708	80.1989	60.873	81.2601	4.57579	81.3±4.6	0.382641
3	237.737	171.767	351.107	122.4	112.039	103.982	112.807	3.03865	112.8±3.0	0.0527093
5	330.237	418.064	367.777	248.656	143.807	485.136	292.533	13.2228	292.5±13.2	0.0510239
7	480.884	614.574	569.656	364.223	192.003	447.226	334.484	11.4098	334.5±11.4	0.0399683
RTV&TGI
time	control											time	5mMMg2+
	1M01	1M02	1M03	1F01	1F02	1F03			RTV	TGI			2M01	2M02	2M03	2F01	2F02	2F03			RTV	TGI
0	1	1	1	1	1	1			1	/		0	1	1	1	1	1	1			1	0
3	3.14136	3.98021	1.56498	1.83886	3.56646	2.517			2.76815	/		3	1.71364	2.19648	1.88126	1.70675	1.78478	2.5837			1.97777	0.285526
5	6.00622	5.26065	2.94819	3.10893	7.08872	4.2233			4.77267	/		5	2.52276	2.85266	2.60241	3.07996	3.36331	3.13353			2.92577	0.386974
7	8.50608	8.20937	3.83506	5.62953	8.22217	5.91101			6.71887	/		7	3.48961	4.22997	3.12514	4.05454	4.6393	6.30829			4.30781	0.358849
time	10mMMg2+											time	15mMMg2+
	3M01	3M02	3M03	3F01	3F02	3F03			RTV	TGI			4M01	4M02	4M03	4F01	4F02	4F03			RTV	TGI
0	1	1	1	1	1	1			1	0		0	1	1	1	1	1	1			1	0
3	1.81996	2.4113	2.27748	1.51704	1.75499	2.52358			2.05072	0.259171		3	2.72411	2.42698	2.45935	1.08146	1.31304	1.30094			1.88431	0.319287
5	2.66729	3.95128	3.65473	1.9115	2.75488	3.98051			3.15336	0.339287		5	4.32781	4.48551	3.72508	1.46964	1.81639	1.9689			2.96555	0.378638
7	3.72429	4.83119	4.5726	4.51723	4.10476	4.97863			4.45478	0.336975		7	5.2044	5.05745	5.10659	1.77174	3.65991	5.59187			4.39866	0.345327
time	20mMMg2+
	5M01	5M02	5M03	5F01	5F02	5F03			RTV	TGI
0	1	1	1	1	1	1			1	0
3	1.54854	1.197	2.70786	1.19173	1.39701	1.70817			1.62505	0.412946
5	2.15104	2.91337	2.83642	2.42099	1.79313	7.96965			3.34744	0.298624
7	3.13231	4.2828	4.39339	3.54619	2.39409	7.34688			4.18261	0.377483
															.

## Sheet: weight
weight
Group	MO1	MO2	MO3	F01	F02	F03
control	0.7011	0.6158	0.3867	0.3524	0.4553	0.1829
5mMMg2+	0.4435	0.4206	0.3929	0.2452	0.484	0.1776
10mMMg2+	0.3683	0.4754	0.395	0.2895	0.2894	0.1664
15mMMg2+	0.4324	0.5191	0.3251	0.1635	0.2383	0.1285
20mMMg2+	0.4373	0.4185	0.2733	0.2217	0.1038	0.1412
