# Supplementary material for: Biodegradable magnesium based metal materials inhibit the growth of cervical cancer cells
Source: Sci Rep. 2024 Sep 2;14:19155. doi: 10.1038/s41598-024-63174-w (PMC11369255; doi:10.1038/s41598-024-63174-w)
Supplement: Supplementary file 3 — Supplementary Information 3. [file 41598_2024_63174_MOESM3_ESM.xlsx]

## Sheet: SiHa细胞-
		RawIntDen
GAPDH-1	Control	30969.6
	Mg-Ca	34692.1
	nHAC	34979.9
	Mg-Ca/nHAC	32810.8
P53-1	Control	8211.7		0.265154	1
	Mg-Ca	30691		0.884668	3.33643
	nHAC	3482.73		0.0995638	0.375495
	Mg-Ca/nHAC	28563.8		0.870561	3.28323
GAPDH-2	Control	33314.7
	Mg-Ca	33997.5
	nHAC	34997.1
	Mg-Ca/nHAC	34775.9
P53-2	Control	7259.92		0.21792	1
	Mg-Ca	23518.5		0.691771	3.17443
	nHAC	4076.78		0.116489	0.534551
	Mg-Ca/nHAC	35493.5		1.02063	4.68353
GAPDH-3	5mM	31442.2
	10mM	32181.9
	15mM	33170.7
	20mM	31568.1
P53-3	5mM	10914.1		0.347116	1
	10mM	28093.3		0.872952	2.51487
	15mM	3255.97		0.0981582	0.282782
	20mM	35839		1.13529	3.27064
